# Supplementary material for: Introducing the ArsR-Regulated Arsenic Stimulon
Source: Front Microbiol. 2021 Mar 3;12:630562. doi: 10.3389/fmicb.2021.630562 (PMC7965956; doi:10.3389/fmicb.2021.630562)
Supplement: Supplementary file 4 [file Table_2.xlsx]

## Sheet: Suppl. Table 2
	Supplementary Table 2. Complete listing of significant gene expression changes in wild type A. tumefaciens 5A as a function of As(III) exposure. Cells were exposed to As(III) at three different concentrations (50µM, 75µM, and 100µM) for a 40 minute incubation period. Expression ratios were calculated as gene expression levels of + As(III) expression divided by -As(III) expression. Transcription c…
					As(III) treatment
	Uniprot identifier		Annotation		50 µM		75 µM		100 µM
			Increased Expression [up-regulation due to As(III)]
	ABC transporter
*	AT5A_12602		Alpha-glucoside ABC transporter						3.9
	AT5A_12607		ABC transporter transmembrane protein						2.9
	AT5A_12612		ABC transporter transmembrane protein						2.7
	Acetylation of amines
	AT5A_04340		GCN5-related N-acetyltransferase						4.9
	AT5A_25235		GCN5-related N-acetyltransferase		2.1		2.4		8.6
	Amino acid metabolism
	AT5A_01565		2-oxoisovalerate dehydrogenase subunit alpha		2
	AT5A_22851		Aspartate racemase						9.6
	Amino acid transport
	AT5A_16886		Amino acid ABC transporter permease		2		2.2
	AT5A_23385		Oligopeptide ABC transporter protein						2.4
	Arsenic resistance / metabolism
	AT5A_08115		ArsR family protein						2.1
	AT5A_22226		ArsR3 transcriptional regulator						4.4
ars2 locus	AT5A_22236		ArsH2 Arsenical resistance protein		23.4		35.3		92.7
*	AT5A_22241		ArsC3 Arsenate reductase		31.2		45.1		124.1
	AT5A_22246		Acr3-2 Arsenite efflux pump protein		44.8		63.9		178.9
	AT5A_22251		ArsR4 family transcriptional regulator		34.7		51.9		135.6
	AT5A_25245		ArsR family transcriptional regulator		2.5		3.2		18.1
*	AT5A_25555		Cytochrome C class I				2
	AT5A_25560		AioA Arsenite oxidase large subunit				2.2
	AT5A_25620		ArsC Arsenate reductase		11.8		13.7		16.2
ars1 locus	AT5A_25645		ArsR1 transcriptional regulator		43.8		52.5		60.8
*	AT5A_25650		ArsC4 Arsenate reductase		35.3		43.9		61.3
	AT5A_25655		ArsC1 Arsenate reductase		66.7		89.6		150.4
	AT5A_25660		Acr3-1 Arsenite efflux pump protein		60.5		82.8		126.1
	AT5A_25665		ArsC2 Arsenate reductase		53.9		74.7		122.3
	AT5A_25670		ArsH1 Arsenical resistance protein		50.3		70.3		104.1
	AT5A_25685		ArsR2 transcriptional regulator				2.1		7
	Carbohydrate metabolism
	AT5A_22696		UTP--glucose-1-phosphate uridylyltransferase						3.2
	AT5A_22721		Endo-beta-1,3-1,4 glucanase						2.1
	Cobalamin biosynthesis
*	AT5A_04320		Uncharacterized protein						2.5
	AT5A_04325		Uncharacterized protein				2		2
	DNA replication
*	AT5A_10287		Glutaredoxin-like protein						3.3
	AT5A_10297		Ribonucleoside-diphosphate reductase						3.6
	AT5A_10302		NrdF Ribonucleoside-diphosphate reductase						3.2
	AT5A_14197		Ribonucleotide-diphosphate reductase						2.1
	AT5A_14867		DNA polymerase III subunit beta						2
	Glutamate synthesis
*	AT5A_02785		GltD Glutamate synthase subunit beta						2.4
	AT5A_02795		Glutamate synthase, large subunit						2.3
	Glycine clevage
*	AT5A_06975		GvH Glycine cleavage system H protein						2.2
	AT5A_06980		GvT Aminomethyltransferase						2.2
	Iron acquisition
*	AT5A_00040		Periplasmic chelated iron-binding protein						5
	AT5A_00050#		Iron ABC transporter ATP-binding protein						3.4
	AT5A_10100		FbpC Fe(3+) ions import ATP-binding protein						2.4
	AT5A_20071		Iron ABC transporter substrate-binding protein						2.1
	AT5A_23725		Iron ABC transporter permease		2
	Membrane protein
	AT5A_10105		Binding-protein-dependent transport systems						2.3
	AT5A_20431		Extracellular solute-binding protein family 1						2.2
	AT5A_22231		Major facilitator transporter		8.8		13.7		28.4
*	AT5A_25675		UPF0721 transmembrane protein		22.5		31.9		47.2
	AT5A_25680		Major facilitator transporter		2.1		2.3		5
	Miscellaneous
*	AT5A_00115		GCN5-like N-acetyltransferase						3.4
	AT5A_00120		Ornithine decarboxylase						2.6
	AT5A_00155		Putative methyltransferase protein						2.1
	AT5A_00615		Uncharacterized protein						2.1
	AT5A_01725		Uncharacterized protein						2.1
	AT5A_02635		Uncharacterized protein						2.2
	AT5A_02790		Uncharacterized protein						2.5
	AT5A_03380		Uncharacterized protein						2.1
*	AT5A_04330		Uncharacterized protein						2.9
	AT5A_04335		ThiJ/PfpI family protein						4.9
	AT5A_04420		Universal stress protein						2.4
	AT5A_05140		Uncharacterized protein						3.7
	AT5A_06605		Uncharacterized protein				2.1		2.6
*	AT5A_06990		Uncharacterized protein						2.6
	AT5A_06995		Uncharacterized protein						4.1
	AT5A_07170		Sulfite reductase						2.6
	AT5A_07430		Uncharacterized protein						2.6
	AT5A_08145		Uncharacterized protein						2.1
	AT5A_09480		Glutamine synthetase translation inhibitor						2
	AT5A_09820		Lipase esterase						2.4
	AT5A_09925		Dihydrodipicolinate synthase						2.1
*	AT5A_10282		Uncharacterized protein						2.4
	AT5A_10292		NrdI Protein NrdI						3.5
	AT5A_10832		PhnH Carbon-phosphorus lyase complex subunit						2.1
	AT5A_11297		Uncharacterized protein						3.1
	AT5A_12047		Uncharacterized protein						2.6
	AT5A_12882		Cyclopropane-fatty-acyl-phospholipid synthase						2.1
*	AT5A_13967		Uncharacterized protein						2.5
	AT5A_13972		Uncharacterized protein						3.2
	AT5A_14202		Uncharacterized protein						3.1
	AT5A_14337		Entericidin B signal peptide protein						2.4
	AT5A_14817		Uncharacterized protein						2.1
*	AT5A_14832		Uncharacterized protein						2.2
	AT5A_14837		Metallophosphoesterase						2.2
	AT5A_14872		Uncharacterized protein						3
	AT5A_14892		Uncharacterized protein						2.9
	AT5A_15287		Uncharacterized protein						3.6
	AT5A_15911		Uncharacterized protein						2.7
	AT5A_15986		Myo-inositol catabolism IolC protein						2.1
	AT5A_17021		Uncharacterized protein						2.2
*	AT5A_17176		Uncharacterized protein						2.5
	AT5A_17181		Uncharacterized protein						2.8
*	AT5A_17406		Uncharacterized protein						2.2
	AT5A_17411		Uncharacterized protein						2.8
	AT5A_17416		VgrG protein						2
	AT5A_18701		Uncharacterized protein						2.3
	AT5A_19306		Pyridoxine oxidase						2.3
	AT5A_19611		Uncharacterized protein						2.2
	AT5A_20426		Uncharacterized protein						2.5
	AT5A_20671		Uncharacterized protein						3.1
*	AT5A_21631		Putative monooxygenase protein						2.7
	AT5A_21636		Uncharacterized protein						3.8
	AT5A_21641		Zinc-binding dehydrogenase						3.4
*	AT5A_22701		Succinoglycan biosynthesis glycosyltransferase						2.2
	AT5A_22711		Putative glycosyl transferase						2.1
	AT5A_22846		Putative glutamine amidotransferase						3.4
	AT5A_22941		nadA Quinolinate synthase A						2.2
	AT5A_23450		Inosine-uridine preferring nucleoside hydrolase				2
	AT5A_23570		Phosphopantetheinyl transferase						4.2
	AT5A_23755		Uncharacterized protein						2
*	AT5A_25240		Protein-tyrosine-phosphatase		2.1		2.1		10.1
	AT5A_25250		Uncharacterized protein				2.7		15.4
*	AT5A_25690		Uncharacterized protein		2.1		2.5		8.7
	AT5A_25695		Monooxygenase		2		2.2		4.1
	AT5A_26690		Uncharacterized protein						2.3
	Phosphate stress response
	AT5A_11977		Phosphate ABC transporter						2.2
	AT5A_25585		PhoB Phosphate regulon regulatory protein		9		9.8		14.7
*	AT5A_25590		PstS1 Phosphate binding		8.6		10.1		14.1
	AT5A_25595		PstC1 Phosphate transport system permease		3		3.7		3.9
	AT5A_25600		PstA1 Phosphate transport permease protein		6.5		8.3		8.2
	AT5A_25605		PstB1 Phosphate import ATP-binding protein		4.3		5.2		6.5
	AT5A_25610		PhoU1 Phosphate transport system protein		3.9		4.8		5.5
	AT5A_25615		Phosphate regulon regulatory protein		5.7		7.1		7.9
*	AT5A_25625		Phosphonate ABC transporter		7.7		7.9		15.6
	AT5A_25630		PhnC Phosphonates import ATP-binding		6.6		6.9		8.7
	AT5A_25635		Phosphonate ABC transporter, inner membrane		3.9		4.2		4.8
	AT5A_25640		Phosphonate ABC transporter, inner membrane		3.1		2.8		3.4
	Polysaccharide biosynthesis
	AT5A_00770		ExoY Exopolysaccharide production protein						2
	AT5A_01935		Endo-1,3-1,4-beta-glycanase						2
	Protein processing
	AT5A_19831		5-methyltetrahydropteroyltriglutamate						2.2
*	AT5A_26335		GroES 10 kDa chaperonin		3.7		2
	AT5A_26340		GroEL 60 kDa chaperonin		3.3
	Sugar transport
*	AT5A_00215		Ribose ABC transporter substrate binding				2.3
	AT5A_00220		Ribose ABC transporter nucleotide binding				2
	AT5A_01015		Monosaccharide-transporting ATPase						2.3
	Transcription regulator
	AT5A_19361		MtlR Transcriptional activator		2.5		2.2
	AT5A_20676		TetR family transcriptional regulator						2.1
			Decreased Expression [down-regulation due to As(III)]
	ABC transporter
	AT5A_09780		ABC transporter nucleotide-binding protein						-2.1
	AT5A_22891		ABC transporter nucleotide binding/ATPase		-2.1
	ATPase activity
	AT5A_05780		Heavy metal-transporting ATPase		-2.2				-4.2
	AT5A_16046		ABC transporter nucleotide binding/ATPase		-4.2		-2.8
	β-lactam resistance
*	AT5A_00790		Uncharacterized protein		-2.3		-2.6		-2.9
	AT5A_00795		Uncharacterized protein				-2.2		-3
	AT5A_05015		Soluble lytic transglycosylase						-2.4
	AT5A_12757		Metallo-beta-lactamase superfamily protein				-2.4
	AT5A_15482		Beta-lactamase				-2		-2.6
	Benzoate degradation
*	AT5A_16116		Gamma carboxymuconolactone decarboxylase		-4.9		-3.5
	AT5A_16121		3-oxoadipate enol-lactonase		-6.4		-4.2
	Chemotaxis
*	AT5A_10140		CheB Chemotaxis response regulator protein						-2.7
	AT5A_10150		CheW Chemotaxis protein						-2.1
	AT5A_10155		Methyl-accepting chemotaxis protein						-2.1
	AT5A_10160		CheW Chemotaxis protein						-2.2
	AT5A_10165		Chemotaxis protein histidine kinase						-2.5
	AT5A_10170		Chemotaxis receiver protein						-2.2
	AT5A_12222		Methyl-accepting chemotaxis protein						-2.1
	Cold shock response
	AT5A_21481		Cold shock protein						-5.9
	AT5A_27266		Cold shock protein						-4.8
	Copper tolerance
	AT5A_04590		Transcriptional regulator, MerR family protein		-2.9				-3.7
	AT5A_05820		Uncharacterized protein		-2.1				-3.1
*	AT5A_22416		Uncharacterized protein		-5.9		-5.8		-13.9
	AT5A_22421		Copper tolerance protein		-5.5		-5		-13.5
	AT5A_22431		Copper tolerance protein		-2.3		-2.4		-8.1
	AT5A_22441		Uncharacterized protein						-3.8
	Drug resistance
	AT5A_00505		AcrB/AcrD/AcrF family protein		-2		-2.2
	AT5A_07475		Acriflavin resistance protein						-2.1
	Glycosylic transfer
	AT5A_01915		Glycosyltransferase						-2.5
	AT5A_03370		Glycosyl transferase family protein						-2.8
	Iron acquisition
	AT5A_01140		Iron ABC transporter nucleotide binding						-2.8
*	AT5A_09695		Hemin ABC transporter transmembrane protein						-6.7
	AT5A_09690		HmuV Hemin import ATP-binding protein						-3.8
	AT5A_11337		Iron-regulated protein						-3.3
*	AT5A_11917		Iron ABC transporter nucleotide-binding						-2.7
	AT5A_11927		Iron ABC transporter transmembrane protein						-2.1
	AT5A_15846		Iron ABC transporter, membrane spanning						-2.3
*	AT5A_16421		Ferrichrome ABC transporter						-2.2
	AT5A_16431		Ferrichrome transport system permease						-2.6
	AT5A_16631#		Fe3+ siderophore ABC transporter permease						-2.4
	AT5A_23515		Iron ABC transporter permease						-2.6
	Membrane protein
	AT5A_02375		Uncharacterized protein				-2.5
	AT5A_08260		PA-phosphatase related phosphoesterase						-2.4
	AT5A_08840		Uncharacterized protein				-3.5		-2.6
	AT5A_09745		Putative tricarboxylic transport membrane		-2.7		-2.4
	AT5A_09775#		ABC transporter transmembrane protein						-2.4
	AT5A_22911		Protein YBGT-like protein				-2.1
	Miscellaneous
	AT5A_00500		HlyD family secretion protein		-2.5		-2.3		-2
*	AT5A_00600		Alanine racemase		-5		-3.9
	AT5A_00605		DadA D-amino acid dehydrogenase		-2.7		-2.5
	AT5A_02510		5-formyltetrahydrofolate cyclo-ligase						-2.1
	AT5A_03330		Uncharacterized protein		-3.1
	AT5A_03465		Uncharacterized protein (Fragment)						-2.3
	AT5A_03930		Biphenyl-2,3-diol 1,2-dioxygenase 3		-2.3		-2.8		-2.6
	AT5A_04595		Uncharacterized protein		-2.2				-3.3
	AT5A_04660		Uncharacterized protein		-2.2
	AT5A_04800		Serine protease DO-like protease		-2.7		-2.6		-2.4
	AT5A_05795		NikB Nickel transport system permease protein						-2.4
	AT5A_07480		HlyD family secretion protein						-2.1
	AT5A_07875		Chromosome partitioning protein						-2.3
	AT5A_08285		Aldehyde dehydrogenase		-2.5
	AT5A_08770		D-alanyl-D-alanine carboxypeptidase				-2.2		-2.4
	AT5A_09225		OccM Octopine transport system permease protein						-2.2
	AT5A_09685		Uncharacterized protein						-2.3
*	AT5A_09750		Tricarboxylic transport membrane protein		-2.2
	AT5A_09755		Uncharacterized protein		-2.1
	AT5A_09870		Uncharacterized protein		-2.3		-2		-2.5
*	AT5A_10175		Uncharacterized protein						-2.6
	AT5A_10180		Metal dependent phosphohydrolase with a response regulator receiver protein						-2.8
	AT5A_11057		Uncharacterized protein				-3.3		-6.2
	AT5A_11782		Uncharacterized protein		-2.4		-2.4
	AT5A_14212		Uncharacterized protein						-2.4
	AT5A_15841		metN Methionine import ATP-binding protein MetN						-2.4
	AT5A_16041		Oligopeptide ABC transporter substrate binding protein		-2
	AT5A_16111		Protocatechuate 3,4-dioxygenase, beta subunit		-2.1		-2
	AT5A_16776		Uncharacterized protein				-2.6
	AT5A_18506		Uncharacterized protein		-2.4		-2.9		-2.5
	AT5A_21486		Uncharacterized protein						-5.4
	AT5A_21651		Uncharacterized protein				-3
*	AT5A_21841		RpsU 30S ribosomal protein S21		-2.2
	AT5A_21846		Uncharacterized protein		-2.1
	AT5A_21856		Uncharacterized protein		-2.2
	AT5A_21861		Uncharacterized protein		-2.8		-2
	AT5A_22411		Membrane protein		-4.2		-3.4		-10.6
	AT5A_22426		Multicopper oxidase		-3.3		-3.2		-8.7
	AT5A_22436		Uncharacterized protein				-2.1		-7.4
	AT5A_22546		Sulfatase						-2
*	AT5A_27256		Uncharacterized protein						-5.7
	AT5A_27261		Uncharacterized protein						-5.6
	Molybdenum transport
	AT5A_19096		ModE Molybdenum transport protein						-2.5
*	AT5A_19101		ModC Molybdenum import ATP-binding				-2		-3.8
	AT5A_19106		ModB Molybdate ABC transporter permease				-2.2		-4.6
	AT5A_19111		Molybdenum ABC transporter				-2.2		-5.2
	Oxioreductase activity
	AT5A_05785		Naphthalene 1,2-dioxygenase						-2.6
	AT5A_11332		Thiol oxidoreductase						-2.3
	Queuosine biosynthesis, purine metabolism
*	AT5A_00855		QueE 7-carboxy-7-deazaguanine synthase				-2
	AT5A_00865		QueC 7-cyano-7-deazaguanine synthase				-2.6
	Respiration
	AT5A_04310		Cytochrome C-556				-2.1
	AT5A_13317		FixQ Cytochrome-c oxidase chain				-2.2
	Transcription regulation
	AT5A_02905		AsnC Transcriptional regulator, family protein						-2.3
	AT5A_15701		RpiR family transcriptional regulator						-2.2
	AT5A_22886		Putative transcriptional regulator protein		-2.6		-2.1
	AT5A_23980		RbsR Transcriptional repressor		-2
			As(III) concentration variable
	Sugar transport
*	AT5A_19366		Sugar ABC transporter periplasmic sugar-binding		7.2		7.8		-5.5
	AT5A_19371		Sugar ABC transporter permease		5.7		6.3		-6.1
	AT5A_19376		Multiple sugar transport system permease protein		4.2		4.6		-9.1
	AT5A_19386		Sugar ABC transporter ATP-binding protein		2.2		2.5		-17.2
	Miscellaneous
	AT5A_04115		MFS permease		-2.6				3.4
	AT5A_10110		Iron ABC transporter substrate-binding protein		-3.2		-3.4		3.3
	AT5A_19381		Xylitol dehydrogenase		2.5		2.8		-16.2
