# Supplementary material for: Introducing the ArsR-Regulated Arsenic Stimulon
Source: Front Microbiol. 2021 Mar 3;12:630562. doi: 10.3389/fmicb.2021.630562 (PMC7965956; doi:10.3389/fmicb.2021.630562)
Supplement: Supplementary file 5 [file Table_3.xlsx]

## Sheet: Suppl. Table 3
	Supplemental Table 3. Complete transcriptomic comparisons for the △arsR1 mutant expression compared to expression in the wild type ± As(III). In the absence of As(III), increased expression in the mutant compared to the wild type infers the gene is normally repressed by ArsR1. Conversely, decreased expression infers activation by ArsR1. Red text draws attention to an arsR gene controlled by ArsR1…
	Uniprot idenitifier		Annotation		ΔarsR1 : WT
					Without As(III)		With As(III)		Motif
	Increased Expression (Infers normally repressed by ArsR1)
	Arsenic resistance/metabolism
ars2 locus	AT5A_22236		ArsH2 Arsenical resistance protein		4.6 (q-value=0.09)
*	AT5A_22241		ArsC3 Arsenate reductase		4.2 (q-value=0.11)
	AT5A_22246		Acr3-2 Arsenite efflux pump protein		5.9 (q-value=0.06)
	AT5A_22251		ArsR4 family transcriptional regulator		5.9 (q-value=0.07)
	AT5A_25620		ArsC Arsenate reductase		6.5
	AT5A_25645		ArsR1 transcriptional regulator		N/A		N/A			#
ars1 locus	AT5A_25650		ArsC4 Arsenate reductase		12.4
*	AT5A_25655		ArsC1 Arsenate reductase		13.3		-2.6
	AT5A_25660		Acr3-1 Arsenite efflux pump		10.4
	AT5A_25665		ArsC-2 Arsenate reductase		10.2		-2.5
	AT5A_25670		ArsH1 Arsenical resistance protein		8.9		-2.5
	Cobalamin/cobalt metabolism
*	AT5A_04320		Potential cobalt transporter subunit		7
	AT5A_04325		Potential cobalt transporter subunit		3.7		2.3
	AT5A_17911		Precorrin-3B synthase				2.1
	Cold or Heat Shock Response
	AT5A_21481		Cold shock protein				14.2
	AT5A_21836		Cold shock protein				2.7
	AT5A_27266		Cold shock protein				10.5
	Copper metabolism
	AT5A_06995		Uncharacterized protein: Copper(I)-binding protein		2.3
	AT5A_01165		Putative pseudoazurin				2.2
	Iron acquisition
*	AT5A_01170		Iron ABC transporter nucleotide binding/ATPase				2.1
	AT5A_01175		Iron ABC transporter membrane spanning protein				2.2
	AT5A_01180		Iron ABC transporter substrate binding protein		2.5
	AT5A_05975		Fe III dicitrate ABC transporter, permease				3
	Miscellaneous
	AT5A_01915		Glycosyltransferase				2.5
	AT5A_02510		5-formyltetrahydrofolate cyclo-ligase				2.5
	AT5A_03605		Hemolysin				2.2
	AT5A_04330		Uncharacterized protein		3
	AT5A_05080		Nitrogen fixation regulatory protein				2.2		#
	AT5A_05590		Acetyltransferase				2.2
	AT5A_05635		Inner membrane protein				2.3
	AT5A_06405		UPF0386 protein				2.9
	AT5A_07875		Chromosome partitioning protein				2.3
	AT5A_08420		Uncharacterized protein - COG5466 (Predicted small metal-binding protein)				2.3
	AT5A_09865		Aspartate-semialdehyde dehydrogenase		2.2
*	AT5A_10282		Uncharacterized protein - phospholipase D family protein (query cover 77%)		2.8
	AT5A_10287		Glutaredoxin-like protein		4.1
	AT5A_10292		Protein NrdI		4.5
	AT5A_10297		Ribonucleoside-diphosphate reductase		4.3
	AT5A_10302		Ribonucleoside-diphosphate reductase subunit beta		3.8
	AT5A_13767		Uncharacterized protein				2.2
	AT5A_14387		Uncharacterized protein				2.1
	AT5A_15946		Phosphoenolpyruvate carboxykinase regulator				2.2
	AT5A_16871		Uncharacterized protein - Restriction endonuclease Nael		2.1
	AT5A_17896		Uncharacterized protein - Thioredoxin_like				2.2
	AT5A_19131		Uncharacterized protein				4.3				#
	AT5A_19381		Xylitol dehydrogenase				31.7
	AT5A_19836		Uncharacterized protein - DUF1852 Domain of unknown function		3.6		2.2
*	AT5A_20166		Uncharacterized protein - Query cover 69% - chromosome partition ATPase protein		9.3		10.3
	AT5A_20171		NUDIX hydrolase		5.7		9.2
	AT5A_20176		Uncharacterized protein - Query cover 46% - Nodulation protein		6		5.8
	AT5A_20181		Glutamate dehydrogenase		10.8		9.9
	AT5A_20186		Permease Protein		11		20.9
	AT5A_20191		Nucleoside Diphosphate Kinase Regulator		11		9.9
	AT5A_20201		Nucleoside Diphosphate Kinase Regulator		4.1		5.4
	AT5A_21486		Uncharacterized protein				7.8
	AT5A_21771		Uncharacterized protein				3.3
	AT5A_21846		Uncharacterized protein				2.5
	AT5A_23990		Uncharacterized protein		2.3
	AT5A_25675		UPF0721 transmembrane protein		3.3
*	AT5A_27256		Uncharacterized protein				12.8			#
	AT5A_27261		Uncharacterized protein				12.6
	AT5A_27498		Mobilization protein C				2.1
	Phosphate stress response
*	AT5A_25585		PhoB1 Phosphate regulon transcriptional regulatory		4.8
	AT5A_25590		PstS1 Phosphate binding		5
	AT5A_25595		PstC1 Phosphate transport system permease		1.9
	AT5A_25600		PstA1 Phosphate transport system permease		3.3
	AT5A_25605		PstB1 Phosphate import ATP-binding protein		3
	AT5A_25610		PhoU1 Phosphate-specific transport system		2.4
	AT5A_25615		Phosphate regulon transcriptional regulatory protein		2.2
*	AT5A_25625		Phosphonate ABC transporter		6
	AT5A_25630		PhnC Phosphonates import ATP-binding		3.8
	AT5A_25635		Phosphonate ABC transporter		2.6
	Protein processing
	AT5A_19831		5-methyltetrahydropteroyltriglutamate--homocysteine		4		2.4
*	AT5A_26335		GroES 10 kDa chaperonin		3.5
	AT5A_26340		GroEL 60 kDa chaperonin		3.3
*	AT5A_19101		ModC Molybdenum import ATP-binding protein				3
	AT5A_19106		ModB Molybdate ABC transporter permease protein				2.7
	Sugar transport
*	AT5A_19366		Sugar ABC Transporter Periplasmic Protein		5.7		26.5
	AT5A_19371		Sugar ABC Transporter Permease		4.3		25.4
	AT5A_19376		Multiple Sugar Transport System Permease		3.1		30.9
	AT5A_19386		Sugar ABC transporter ATP-binding protein				33.6
	Transcription regulation
	AT5A_02905		Transcriptional regulator, AsnC family protein				2.3
	AT5A_15701		RpiR family transcriptional regulator				2.2
	AT5A_19361		Transcriptional activator MtlR, AraC family protein		2
	Transport
	AT5A_02910		Lysine exporter protein				2
	AT5A_04170		ABC transporter nucleotide-binding protein/ATPase				2.6
	AT5A_08385		Multidrug ABC transporter nucleotide-binding protein/ATPase				2.1
	AT5A_09830		AcrB/AcrD/AcrF family protein (RAST: RND multidrug efflux transporter, acriflavin resistance protein)				2.1
	AT5A_17041		ABC transporter ATPase		2.2
	AT5A_19111		Molybdenum ABC transporter, periplasmic molybdate-binding protein				3.2
	Decreased Expression (Infers normally activated by ArsR1)
	Amino acid metabolism
	AT5A_00120		Ornithine decarboxylase				-2.7
	AT5A_00600		Alanine racemase				-3.1
*	AT5A_02785		GltD Glutamate synthase subunit beta				-2.2
	AT5A_02795		Glutamate synthase, large subunit				-2.3
	AT5A_09480		Glutamine synthetase translation inhibitor				-2.9
	AT5A_13622		Phospho-2-dehydro-3-deoxyheptonate aldolase				-2.7
	AT5A_20396		NAD-dependent succinyl-semialdehyde dehydrogenase				-2.4
	AT5A_22501		Ornithine cyclodeaminase				-2.1
*	AT5A_22846		Putative glutamine amidotransferase				-3
	AT5A_22851		Aspartate racemase				-7.8
	AT5A_23206		PutA Bifunctional protein				-2.1
*	AT5A_23870		Sarcosine oxidase subunit beta				-2.4
	AT5A_23875		Sarcosine oxidase, delta subunit				-2.2
	Arsenic resistance/metabolism
	AT5A_08115		Transcriptional regulator, ArsR family protein				-3.5
	AT5A_25240		Protein-tyrosine-phosphatase (RAST: arsenate reductase)				-3.1
	AT5A_25565		AioB Arsenite oxidase small subunit		-4.2		-2.1
	Carbohydrate metabolism
	AT5A_00770		ExoY Exopolysaccharide production protein				-2.4
	AT5A_01935		Endo-1,3-1,4-beta-glycanase				-2.2
	AT5A_22636		Glucose dehydrogenase		-3.5
	AT5A_22701		Succinoglycan biosynthesis glycosyltransferase				-2.3
	AT5A_22711		Putative glycosyl transferase				-2.5
	AT5A_23116		Glucose dehydrogenase				-2.3
	Copper tolerance
	AT5A_04590		Transcriptional regulator, MerR family protein		-4.2		-2.1
	AT5A_05820		Uncharacterized protein		-5.5
*	AT5A_22416		Uncharacterized protein - Periplasmic Cu and Ag efflux protein CusF		-37.5
	AT5A_22421		Copper tolerance protein		-38.5
	AT5A_22426		Multicopper Oxidase		-33.4
	AT5A_22431		Copper tolerance protein		-26.3
	AT5A_22441		Uncharacterized protein		-5.1
	Detoxification
	AT5A_00115		GCN5-like N-acetyltransferase				-3.1
	AT5A_00615		Uncharacterized protein - BA14K-like protein				-2.5
	AT5A_03575		Uncharacterized protein - BA14K-like protein				-2.1
	AT5A_04340		GCN5-related N-acetyltransferase		-2.1		-7.2
	AT5A_12757		Metallo-beta-lactamase superfamily protein		-3
	AT5A_15482		Beta-lactamase		-2.7
	AT5A_18441		Beta-lactamase domain-containing protein		-2
	DNA activity
	AT5A_05000		Uncharacterized protein - PRK02224 (chromosome segregation protein)				-2.7
	AT5A_11882		PyrE Orotate phosphoribosyltransferase				-2.3
	AT5A_14867		DNA polymerase III subunit beta				-2.3
	AT5A_20141		Plasmid stability protein				-2.7
	Iron acquisition/homeostasis
*	AT5A_00040		Periplasmic chelated iron-binding protein				-3.4
	AT5A_00050		Iron ABC transporter ATP-binding protein				-2.3
	AT5A_08120		FMN-binding oxidoreductase				-2.2
	AT5A_09785		Dps DNA starvation/stationary phase protection				-2.3
*	AT5A_10100		FbpC Fe(3+) ions import ATP-binding protein				-5.1
	AT5A_10110		Iron ABC transporter substrate-binding protein		-2.3		-7.7
	AT5A_10115		Iron ABC transporter substrate-binding protein				-2.5
	AT5A_15846		Iron ABC transporter, membrane spanning protein		-2.2
	Miscellaneous
	AT5A_00715		Uncharacterized protein				-2.3
*	AT5A_00790		Uncharacterized protein		-3.6
	AT5A_00795		Uncharacterized protein		-3.2
	AT5A_01330		Acyl-CoA_dh_N domain-containing protein		-2
	AT5A_01515		Non-heme chloroperoxidase				-3.4
	AT5A_01725		Uncharacterized protein				-3.7
*	AT5A_01820		Uncharacterized protein				-2.4
	AT5A_01830		HNHc domain-containing protein				-2.8
	AT5A_02375		Uncharacterized protein		-3.6		-2.5
	AT5A_02500		Uncharacterized protein		-3.6		-2.3
	AT5A_02635		Uncharacterized protein - Protein of unknown function (DUF465)				-3.3
	AT5A_02895		4-oxalocrotonate tautomerase				-2.1
	AT5A_03845		CsbD domain-containing protein				-2.3
	AT5A_03930		Biphenyl-2,3-diol 1,2-dioxygenase 3		-3.8
	AT5A_04130		Aminopeptidase protein		-3.1		-2
	AT5A_04335		ThiJ/PfpI family protein		-2.2		-6.6
	AT5A_04755		Uncharacterized protein		-2.3
	AT5A_05015		Soluble lytic transglycosylase		-2.4
	AT5A_05140		ZinT domain-containing protein				-2.4
	AT5A_06295		50S ribosomal protein L33				-2.8
	AT5A_07135		Uncharacterized protein				-2.1
	AT5A_07210		Uncharacterized protein - PRCH Photosynthetic reaction center (RC) complex, subunit H				-2.2
	AT5A_07430		Uncharacterized protein - DUF2853 Protein of unknown function				-3
	AT5A_07560		Uncharacterized protein				-2.7
	AT5A_07990		Uncharacterized protein				-2.3
	AT5A_08055		Uncharacterized protein				-2
	AT5A_08110		Uncharacterized protein		-3.2
	AT5A_08125		Uncharacterized protein		-2.3
	AT5A_08145		Uncharacterized protein				-2.4
	AT5A_08770		D-alanyl-D-alanine carboxypeptidase		-3
	AT5A_09790		Uncharacterized protein				-2.5
	AT5A_11067		DUF1508 domain-containing protein				-2
	AT5A_11292		Uncharacterized protein - alpha-L-fucosidase (query 60%)				-3.1
	AT5A_12047		Uncharacterized protein - DNA methyltransferase				-2.8
	AT5A_12777		Carboxymethylenebutenolidase		-2.7
	AT5A_12882		Cyclopropane-fatty-acyl-phospholipid synthase				-2.8
	AT5A_13377		Uncharacterized protein				-3
	AT5A_13762		Uncharacterized protein		-2.2		-3
	AT5A_13967		Uncharacterized protein				-2.5
	AT5A_14552		Serine protease DO-like				-2.2
	AT5A_14707		Uncharacterized protein - histidine kinase		-2.2
	AT5A_14737		Terminase small subunit				-2.6
	AT5A_14747		HNHc domain-containing protein				-2
	AT5A_14762		Uncharacterized protein				-2.2
*	AT5A_14832		Uncharacterized protein - Sipho_Gp 157 (Siphovirus Gp157)				-2.1
	AT5A_14837		Metallophosphoesterase				-2.6
	AT5A_14877		Uncharacterized protein - Nucleoside Triphosphate Hydrolases containing P-loop				-2
*	AT5A_14892		Uncharacterized protein				-2.7
	AT5A_14897		Uncharacterized protein - Ssk2p				-3
	AT5A_14902		Uncharacterized protein - helix-turn-helix domain containing protein				-2.8
	AT5A_15007		BON domain-containing protein				-2.4
	AT5A_15287		Uncharacterized protein				-3
	AT5A_15911		Uncharacterized protein - Nitrilase/cyanide hydratase				-3.1
	AT5A_16116		Gamma carboxymuconolactone decarboxylase		-4.2
	AT5A_16531		Diguanylate cyclase/phosphodiesterase				-2.2
	AT5A_16721		Xylose repressor				-2.5
*	AT5A_17176		Uncharacterized protein - peptidase M32 (metallopeptidase)				-2.9
	AT5A_17181		Uncharacterized protein - Curlin associated repeat, surface fimbriae				-3.1
	AT5A_17411		Uncharacterized protein				-2.6
	AT5A_18506		Uncharacterized protein - DUF1223 Protein of unknown function		-3.2
	AT5A_18536		RNA 2',3'-cyclic phosphodiesterase				-2.1
	AT5A_18836		Methyl-accepting chemotaxis protein				-2.5
*	AT5A_19646		Uncharacterized protein				-2.3
	AT5A_19651		Uncharacterized protein		-2.8		-2.2
	AT5A_20426		Uncharacterized protein				-2.2
	AT5A_20671		Uncharacterized protein				-2.5
	AT5A_20916		Uncharacterized protein - N-6 DNA methylase				-2.2
	AT5A_21651		Uncharacterized protein		-3.1
	AT5A_22341		Acyl-CoA dehydrogenase-like protein		-2.1
	AT5A_22411		Membrane protein		-20.7
	AT5A_22436		Uncharacterized protein		-22.1
	AT5A_22471		8-amino-7-oxononanoate synthase		-2.1
	AT5A_22486		3-oxoacyl-(Acyl carrier protein) synthase II		-2.1
	AT5A_22496		Arginase				-2
	AT5A_23241		Uncharacterized protein - PRCH Photosynthetic reaction center (RC) complex, subunit H				-2.3
	AT5A_23755		Uncharacterized protein - PRCH Photosynthetic reaction center (RC) complex, subunit H				-2.8
	AT5A_24260		Regulatory protein				-2.1
	AT5A_24470#		Uncharacterized protein				-2.4
	AT5A_25250		Uncharacterized protein				-4.5
	AT5A_25690		Uncharacterized protein				-2.6
	AT5A_26690		HTH cro/C1-type domain-containing protein				-2.4
	AT5A_26970		Putative cyclase protein				-2.3
	Nickel transport
*	AT5A_05780		Heavy metal-transporting ATPase		-5.4
	AT5A_05785		Naphthalene 1,2-dioxygenase		-2.7
	AT5A_05795		NikB Nickel transport system permease protein		-2.1
	AT5A_05805		Nickel import ATP-binding protein NikD		-2.4
	Phage
	AT5A_09075		Uncharacterized protein - Predicted phage recombinase				-2.3
	AT5A_12077		Bacteriophage repressor protein C1		-2.1
	AT5A_14872		Uncharacterized protein - DUF669 (Members of this family are found in various phage proteins.)				-2.8
	Phosphate stress response
	AT5A_11977		PstS2 Phosphate ABC transporter substrate-binding protein				-2.3
	Pilus assembly/Type VI Secretion
*	AT5A_13612		TadE family protein		-2.4		-3
	AT5A_13617		tad related protein		-2.6		-3
*	AT5A_17381		Uncharacterized protein - VipB type VI secretion system				-2.4
	AT5A_17386		Uncharacterized protein - VipA type VI secretion system				-2.5
	AT5A_17391		Uncharacterized protein - predicted component of type VI secretion system				-2.8
	AT5A_17401		ATP-dependent Clp protease, ATP-binding subunit				-2.6
	AT5A_17406		Uncharacterized protein - type VI secretion system effector				-2.5
	Redox activity
*	AT5A_01335		Putative flavin reductase		-2.2
	AT5A_01345		Uncharacterized protein - nitrilotiacetate monooxygenase		-2.1		-2.1
	AT5A_01350		Putative hydrolase		-2.3
	AT5A_01520		Short-chain dehydrogenase/reductase SDR				-3.2
*	AT5A_04310		Cytochrome C-556		-3.7		-2.5
	AT5A_04315		Diheme cytochrome c-type		-4.1		-2
	AT5A_07070		Glutathione S-transferase				-2.1
	AT5A_18776		Cytochrome b561 protein				-2.8
	AT5A_19626		Glutathione S-transferase domain protein		-2.3		-4
	AT5A_19641		Ahpd Alkyl hydroperoxide reductase				-2.3
	AT5A_21631		Putative monooxygenase protein				-4.2
	AT5A_21641		Zinc-binding dehydrogenase				-6.6
	Transcriptional regulation
	AT5A_01580		Bkd operon transcriptional regulator				-2.1
	AT5A_22521		Transcriptional regulator				-2.4
	Transporter activity
	AT5A_04115		MFS permease		-2.2		-5.3
*	AT5A_08835		Permease protein		-2.5
	AT5A_08840		Uncharacterized protein		-4.6
	AT5A_10105		Binding-protein-dependent transport systems		-2		-3.9
*	AT5A_12602		Alpha-glucoside ABC transporter substrate-binding protein				-3.1
	AT5A_12607		ABC transporter transmembrane protein				-2.8
	AT5A_12612		ABC transporter transmembrane protein				-2.1
	AT5A_16046		ABC transporter nucleotide binding/ATPase protein		-2.2
	AT5A_18521		ABC transporter permease		-2.2
*	AT5A_23196		Aliphatic sulfonate ABC transporter permease				-2.2
	AT5A_23201		SsuB Aliphatic sulfonates import ATP-binding protein		-2.2
	AT5A_24265		Extracellular solute-binding protein				-2.1
	Succinoglycan biosynthesis
*	AT5A_22691		ExoP Succinoglycan biosynthesis transport protein				-2.4
	AT5A_22696		UTP--glucose-1-phosphate uridylyltransferase				-3.4
	AT5A_22706		ExoM Succinoglycan biosynthesis protein				-2.4
	AT5A_22716		Putative glucosyltransferase protein				-2.2
	AT5A_22721		Endo-beta-1,3-1,4 glucanase				-2.6
	AT5A_22726		Succinoglycan biosynthesis protein				-2.4

## Sheet: Sheet2
	Uniprot idenitifier		Annotation		ΔarsR1 : WT
					Without As(III)		REDO	With As(III)	new q-filtered	REDO
	Increased Expression (Infers normally repressed by ArsR1)								100uM
	Arsenic resistence
ars2 locus	AT5A_22236		ArsH2 Arsenical resistance protein		4.5		4.6 (q-value=0.09)	2.18594
*	AT5A_22241		ArsC3 Arsenate reductase		5.2		4.2 (q-value=0.11)	2.13366
	AT5A_22246		Acr3-2 Arsenite efflux pump protein		7.1	5.4	5.9 (q-value=0.06)	2.34693
	AT5A_22251		ArsR4 family transcriptional regulator		4.8		5.9 (q-value=0.07)
	AT5A_25620		ArsC Arsenate reductase		5.8	4.4	6.5
ars1 locus	AT5A_25650		ArsC4 Arsenate reductase		14.4	10.1	12.4
*	AT5A_25655		ArsC1 Arsenate reductase		11.5	8.1	13.3			-2.6
	AT5A_25660		Acr3-1 Arsenite efflux pump		10.7	7.7	10.4
	AT5A_25665		ArsC-2 Arsenate reductase		10.3	7.7	10.2			-2.5
	AT5A_25670		ArsH1 Arsenical resistance protein		8.7	6.2	8.9			-2.5

## Sheet: Sheet3
			AT5A_00040
			AT5A_00050
			AT5A_00115
			AT5A_00120
			AT5A_00600
			AT5A_00615
			AT5A_00715
			AT5A_00770
			AT5A_00790
			AT5A_00795
			AT5A_01330
			AT5A_01335
			AT5A_01345
			AT5A_01350
			AT5A_01515
			AT5A_01520
			AT5A_01580
			AT5A_01725
			AT5A_01820
			AT5A_01830
			AT5A_01935
			AT5A_02375
			AT5A_02500
			AT5A_02635
			AT5A_02785
			AT5A_02795
			AT5A_02895
			AT5A_03575
			AT5A_03845
			AT5A_03930
			AT5A_04115
			AT5A_04130
			AT5A_04310
			AT5A_04315
			AT5A_04335
			AT5A_04340
			AT5A_04590
			AT5A_04755
			AT5A_05000
			AT5A_05015
			AT5A_05140
			AT5A_05780
			AT5A_05785
			AT5A_05795
			AT5A_05805
			AT5A_05820
			AT5A_06295
			AT5A_07070
			AT5A_07135
			AT5A_07210
			AT5A_07430
			AT5A_07560
			AT5A_07990
			AT5A_08055
			AT5A_08110
			AT5A_08115
			AT5A_08120
			AT5A_08125
			AT5A_08145
			AT5A_08770
			AT5A_08835
			AT5A_08840
			AT5A_09075
			AT5A_09480
			AT5A_09785
			AT5A_09790
			AT5A_10100
			AT5A_10105
			AT5A_10110
			AT5A_10115
			AT5A_11067
			AT5A_11292
			AT5A_11882
			AT5A_11977
			AT5A_12047
			AT5A_12077
			AT5A_12602
			AT5A_12607
			AT5A_12612
			AT5A_12757
			AT5A_12777
			AT5A_12882
			AT5A_13377
			AT5A_13612
			AT5A_13617
			AT5A_13622
			AT5A_13762
			AT5A_13967
			AT5A_14552
			AT5A_14707
			AT5A_14737
			AT5A_14747
			AT5A_14762
			AT5A_14832
			AT5A_14837
			AT5A_14867
			AT5A_14872
			AT5A_14877
			AT5A_14892
			AT5A_14897
			AT5A_14902
			AT5A_15007
			AT5A_15287
			AT5A_15482
			AT5A_15846
			AT5A_15911
			AT5A_16046
			AT5A_16116
			AT5A_16531
			AT5A_16721
			AT5A_17176
			AT5A_17181
			AT5A_17381
			AT5A_17386
			AT5A_17391
			AT5A_17401
			AT5A_17406
			AT5A_17411
			AT5A_18441
			AT5A_18506
			AT5A_18521
			AT5A_18536
			AT5A_18776
			AT5A_18836
			AT5A_19626
			AT5A_19641
			AT5A_19646
			AT5A_19651
			AT5A_20141
			AT5A_20396
			AT5A_20426
			AT5A_20671
			AT5A_20916
			AT5A_21631
			AT5A_21641
			AT5A_21651
			AT5A_22341
			AT5A_22411
			AT5A_22416
			AT5A_22421
			AT5A_22426
			AT5A_22431
			AT5A_22436
			AT5A_22441
			AT5A_22471
			AT5A_22486
			AT5A_22496
			AT5A_22501
			AT5A_22521
			AT5A_22636
			AT5A_22691
			AT5A_22696
			AT5A_22701
			AT5A_22706
			AT5A_22711
			AT5A_22716
			AT5A_22721
			AT5A_22726
			AT5A_22846
			AT5A_22851
			AT5A_23116
			AT5A_23196
			AT5A_23201
			AT5A_23206
			AT5A_23241
			AT5A_23755
			AT5A_23870
			AT5A_23875
			AT5A_24260
			AT5A_24265
			AT5A_24470#
			AT5A_25240
			AT5A_25250
			AT5A_25565
			AT5A_25690
			AT5A_26690
			AT5A_26970
