# Supplementary material for: Introducing the ArsR-Regulated Arsenic Stimulon
Source: Front Microbiol. 2021 Mar 3;12:630562. doi: 10.3389/fmicb.2021.630562 (PMC7965956; doi:10.3389/fmicb.2021.630562)
Supplement: Supplementary file 6 [file Table_4.xlsx]

## Sheet: Suppl. Table 4
	Supplemental Table 4. Complete transcripomic comparisons for the △arsR2 mutant expression compared to expression in the wild type ± As(III). Increased expression in the mutant compared to the wild type infers the gene is normally repressed by ArsR2. Conversely, decreased expression infers activation by ArsR2. Grey highlights indicate genes not influenced by the other arsR mutations and thus infer…
	Uniprot identifier		Annotation		ΔarsR2 : WT
					Without As(III)		With As(III)
	Increased Expression (Infers repression by ArsR2)
	ABC transporter
	AT5A_16521		Oligopeptide ABC transporter substrate binding protein		2.4
*	AT5A_20111		Oligopeptide ABC transporter transmembrane protein		2.5
	AT5A_20116		Oligopeptide ABC transporter substrate-binding protein		2.3
	Amino acid transport
	AT5A_16881		Amino acid ABC transporter permease		2.2
	AT5A_20186		Uncharacterized protein		7.8
	Arsenic resistance/metabolism
	AT5A_22226		ArsR3		2.5
	AT5A_25245		ArsR family transcriptional regulator		3.3
	Cobalamin biosynthesis
*	AT5A_04320		Uncharacterized protein		11.1
	AT5A_04325		Uncharacterized protein		9.1
*	AT5A_17901		Cobalamin biosynthesis protein CobW		2.6
	AT5A_17906		Cobaltochelatase subunit CobN		2.3
	DNA replication
*	AT5A_10287		Glutaredoxin-like protein		48
	AT5A_10297		Ribonucleoside-diphosphate reductase		32.3
	AT5A_10302		Ribonucleoside-diphosphate reductase subunit beta		25.2		2.7
	Glycolate and gloxylate degredation
*	AT5A_26420		Glycolate oxidase iron-sulfur subunit		2.4
	AT5A_26425		Glycolate oxidase, subunit GlcE		2.2
	AT5A_26430		Glycolate oxidase subunit GlcD		2.4
	Heat/Cold shock response
	AT5A_03215		Small heat shock protein ibpA		2.8
	AT5A_09630		RNA polymerase sigma factor RpoH		2.8
	AT5A_11772		Small heat shock protein		2
	AT5A_14392		Uncharacterized protein		2.5
	AT5A_19336		Chaperone protein HtpG		2.5
	AT5A_21091		Small heat shock protein		3.3
	AT5A_23306		Chaperone protein ClpB		4
	Iron acquisition/homeostasis
*	AT5A_01170		Iron ABC transporter nucleotide binding/ATPase protein		2.7
	AT5A_01175		Iron ABC transporter membrane spanning protein		4
	AT5A_01180		Iron ABC transporter substrate binding protein		6
*	AT5A_10100		Fe(3+) ions import ATP-binding protein FbpC		4.6
	AT5A_10110		Iron ABC transporter substrate-binding protein		8.8
	AT5A_10115		Iron ABC transporter substrate-binding protein		3.4
	Lysine biosynthesis
	AT5A_09925		Dihydrodipicolinate synthase		4.3
	AT5A_20131		Dihydrodipicolinate synthase		2.1
	Membrane protein
	AT5A_03245		Binding-protein-dependent transport systems inner membrane component		2.2
	AT5A_04115		MFS permease		2.1
	AT5A_05095		MFS permease		2.2
	AT5A_10105		Binding-protein-dependent transport systems inner membrane component		4.8
	AT5A_13732		Uncharacterized protein - Transglycosylase associated protein, predicted integral membrane protein		2.3
	AT5A_17106		Uncharacterized protein		2.1
	AT5A_18551		Uncharacterized protein		2.5
	AT5A_25675		UPF0721 transmembrane protein		6.6
	Miscellaneous
	AT5A_00380		Tripartite ATP-independent periplasmic transporterDctQ		2.2
	AT5A_01165		Putative pseudoazurin		2.9
	AT5A_02225		Hydroxyacylglutathione hydrolase		2.1
	AT5A_03220		Na+/bile acid cotransporter protein		2.4
	AT5A_03265		Glycerol-3-phosphate dehydrogenase		2.5
	AT5A_04120		mRNA 3-end processing factor		2
	AT5A_04240		RhtB family transporter		3.4
*	AT5A_04330		Uncharacterized protein		6.1
	AT5A_04335		ThiJ/PfpI family protein		3.8
	AT5A_04340		GCN5-related N-acetyltransferase		3.2
	AT5A_04965		DUF2147 domain-containing protein		2.2
	AT5A_05665		RDD domain-containing protein		2.1
	AT5A_06090		CoA-binding domain protein		3.8
	AT5A_06770		Glutathione S-transferase		2.2
*	AT5A_06990		Uncharacterized protein		2.5
	AT5A_06995		Uncharacterized protein		4.2
	AT5A_07135		Uncharacterized protein		2.3
	AT5A_07430		Uncharacterized protein - DUF2853 Protein of unknown function		2.5
	AT5A_08730		Uncharacterized protein		2.2
	AT5A_09480		Glutamine synthetase translation inhibitor		2.3
	AT5A_10095		N-methylproline demethylase		2.1
	AT5A_10292		Protein NrdI		41.4		3.4
	AT5A_10307		Uncharacterized protein		13.1
	AT5A_10282		Uncharacterized protein - phospholipase D family protein (query cover 77%)		16.6
	AT5A_10767		Ribose 1,5-bisphosphate phosphokinase PhnN		2
	AT5A_12047		Uncharacterized protein - DNA methyltransferase		2.4
	AT5A_12912		Uncharacterized protein		2.5
	AT5A_13222		Fumarylacetoacetate hydrolase		2.1
	AT5A_13387		Uncharacterized protein		3.2
*	AT5A_14197		Ribonucleotide-diphosphate reductase subunit alpha		3.5
	AT5A_14202		Uncharacterized protein		4.3
	AT5A_14357		Uncharacterized protein		2
	AT5A_14562		Dehydrogenase		2.1
	AT5A_14767		Uncharacterized protein - DUF982 Protein of unknown function		2.7
	AT5A_14817		Uncharacterized protein		2.2
	AT5A_15197		Uncharacterized protein		2.6
	AT5A_15287		Uncharacterized protein		7.3
	AT5A_16516		Mannonate dehydratase		2
	AT5A_16871		Uncharacterized protein		2.7
	AT5A_17021		BON domain-containing protein		2.2
	AT5A_17161		Acetyltransferase		2.8
	AT5A_17521		ATP-dependent protease ATPase subunit HslU		2.2
	AT5A_17576		Phosphoenolpyruvate carboxykinase				3.4
	AT5A_18546		Putative pterin-4-alpha-carbinolamine dehydratase		2.1
	AT5A_18701		Uncharacterized protein		2.4
	AT5A_19611		Uncharacterized protein - delta-12 fatty acid conjugase		2.1
	AT5A_19831		5-methyltetrahydropteroyltriglutamate--homocysteine methyltransferase		25.3		3.1
	AT5A_19836		Uncharacterized protein - DUF1852 Domain of unknown function		18.7		2.2
	AT5A_20046		Uncharacterized protein		3.2
*	AT5A_20166		Uncharacterized protein - Query cover 69% - chromosome partition ATPase protein		15.8
	AT5A_20171		NUDIX hydrolase		4.2
	AT5A_20176		Uncharacterized protein - Query cover 46% - Nodulation protein		4.7
	AT5A_20181		Glutamate dehydrogenase		7.9
	AT5A_21086		Uncharacterized protein - Protein of unknown function (DUF982)		4.2
	AT5A_21536		Beta-lactamase		2.4
*	AT5A_21636		Uncharacterized protein - N-6 DNA methylase		2.4
	AT5A_21641		Zinc-binding dehydrogenase		2.4
	AT5A_21821		Uncharacterized protein		2
	AT5A_22301		Lipopolysaccharide biosynthesis protein		2.3
	AT5A_22851		Aspartate racemase		2.5
	AT5A_23360		RHH_4 domain-containing protein		2.3
	AT5A_23935		Beta-Ig-H3/fasciclin		2.2
	AT5A_24040		Putative unsaturated glucuronyl hydrolase		2.1
	AT5A_25070		Cytochrome c, class I		2
*	AT5A_25235		GCN5-related N-acetyltransferase		5
	AT5A_25240		Protein-tyrosine-phosphatase		3.8
	AT5A_25250		Uncharacterized protein		3.3
	AT5A_25690		Uncharacterized protein		87.6
	AT5A_27498		Mobilization protein C		2.3
	Oxioreductase activity
	AT5A_04245		Aldo/keto reductase		3.5
	AT5A_18901		Oxidoreductase protein		2
*	AT5A_22291		Oxidoreductase		2.2
	AT5A_22296		Oxidoreductase		2.3
	AT5A_25270		NADP oxidoreductase coenzyme F420-dependent		2.2
	AT5A_25695		Monooxygenase (RAST: FAD-dependent pyridine nucleotide-disulphide oxidoreductase)		67.7
	RNA polymerase binding
	AT5A_20191		Nucleoside diphosphate kinase regulator		9.8
	AT5A_20201		Nucleoside diphosphate kinase regulator		4.9
	Signal transduction
	AT5A_18541		Protein tyrosine phosphatase		2.1
	AT5A_22516		Putative adenylate cyclase protein		4.1
	Sugar transport
*	AT5A_00215		Ribose ABC transporter substrate binding protein		3.1
	AT5A_00220		Ribose ABC transporter nucleotide binding protein/ATPase		2.4
*	AT5A_03235		Putative multiple sugar transport system substrate-binding protein		2.3
	AT5A_03250		Sugar ABC transporter permease		2.1
	AT5A_03255		Sugar ABC transporter nucleotide-binding protein/ATPase		2.4
	AT5A_03260		Sugar ABC transporter ATPase		2.6
*	AT5A_09935		Sugar ABC transporter substrate-binding protein		2.6
	AT5A_09940		Sugar ABC transporter transmembrane protein		2.3
	AT5A_09945		Sugar ABC transporter transmembrane protein		2.1
	AT5A_09950		Sugar ABC transporter nucleotide-binding protein/ATPase		2.2
*	AT5A_19366		Sugar ABC transporter periplasmic sugar-binding protein		7
	AT5A_19371		Sugar ABC transporter permease		5.4
	AT5A_19376		Multiple sugar transport system permease protein		3.7
	AT5A_19381		Xylitol dehydrogenase		2.1
	AT5A_19386		Sugar ABC transporter ATP-binding protein		2.1
*	AT5A_22281		Sugar ABC transporter permease		2.4
	AT5A_22286		Sugar ABC transporter substrate-binding protein		2.4
*	AT5A_24025		Sugar ABC transporter substrate-binding protein		2.3
	AT5A_24035		Sugar ABC transporter nucleotide binding/ATPase protein		2
	AT5A_24045		Sugar ABC transporter permease		2
	Transcription regulation
	AT5A_04425		DnaK suppressor protein		2.1
	AT5A_09930		GntR family transcriptional regulator		2.6
	AT5A_19361		Transcriptional activator MtlR, AraC family protein		2.3
	Translation
*	AT5A_26335		10 kDa chaperonin (GroES protein) (Protein Cpn10)		4.3
	AT5A_26340		60 kDa chaperonin GroEL		4.2
	Transport (general)
	AT5A_22276		sn-glycerol-3-phosphate transport system permease UgpE		2.1
	AT5A_25680		Major facilitator transporter		19
	Universal stress response
	AT5A_04420		Universal stress protein		2.4
	AT5A_25700		Uncharacterized protein		12.3
Decreased Expression (Infers activation by ArsR2)
	Amino acid biosynthesis
	AT5A_02380		D-3-phosphoglycerate dehydrogenase		-2.1
	AT5A_07270		Ketol-acid reductoisomerase		-2.1
	AT5A_19201		Argininosuccinate lyase		-2
	Amino acid transport
*	AT5A_19211		ABC transporter-like protein		-2.1
	AT5A_19216		Amino acid ABC transporter substrate-binding protein		-2.3
*	AT5A_21601		ABC transporter ATPase		-2.5
	AT5A_21616		Amino acid ABC transporter substrate-binding protein		-2.2
	AT5A_22531		Alpha-ketoglutarate permease		-2.1
	Arsenic resistance/metabolism
	AT5A_25565		Arsenite oxidase small subunit		-3.7
	β-lactam reistance
*	AT5A_00790		Uncharacterized protein		-2.5
	AT5A_00795		Uncharacterized protein		-2.3
	Benzoate degradation
*	AT5A_16116		Gamma carboxymuconolactone decarboxylase		-3.6
	AT5A_16121		3-oxoadipate enol-lactonase		-3.9
	AT5A_16146		3-oxoadipate CoA-transferase subunit A		-2.1
	Chemotaxis
	AT5A_02480		Methyl-accepting chemotaxis protein				-2
*	AT5A_10140		Chemotaxis response regulator protein-glutamate methylesterase		-2.7
	AT5A_10165		Chemotaxis protein histidine kinase		-2
	AT5A_12222		Methyl-accepting chemotaxis protein		-2
	AT5A_12862		Methyl-accepting chemotaxis protein A		-2.5
	AT5A_24110		Methyl-accepting chemotaxis protein		-2.4
	Cold shock response
	AT5A_21481		Cold shock protein		-6.7
	AT5A_23276		Cold-shock DEAD box protein		-2.5
	Copper tolerance
	AT5A_04590		Transcriptional regulator, MerR family protein		-4.1
*	AT5A_22426		Multicopper oxidase		-4.5
	AT5A_22441		Uncharacterized protein		-2.4
	Glycosyl transfer
*	AT5A_01910		Glycosyltransferase		-2.1
	AT5A_01915		Glycosyltransferase		-2.3
	Iron acquisition
	AT5A_09670		Iron-chelator utilization protein				-2.6
	AT5A_10942		Iron ABC transporter substrate-binding protein				-2.5
	AT5A_15846		Iron ABC transporter, membrane spanning protein		-2.4
*	AT5A_16421		Ferrichrome ABC transporter				-2.1
	AT5A_16431		Ferrichrome transport system permease				-2.1
	AT5A_16436		Ferrichrome ABC transporter				-2.5
	AT5A_16636#		Fe3+ siderophore ABC transporter permease				-2.4
	AT5A_23490		TonB-dependent siderophore receptor				-2.3
*	AT5A_23515		Iron ABC transporter permease				-2.2
	AT5A_23520		Iron ABC transporter periplasmic iron-binding protein				-2.3
	AT5A_23535		Agrobactine synthetase subunit F				-2.3
	AT5A_23545#		Non-ribosomal peptide synthetase module				-2.4
	AT5A_23560		2,3-dihydro-2,3-dihydroxybenzoate synthetase				-2.6
	Membrane protein
	AT5A_08260		PA-phosphatase related phosphoesterase		-2.2
	AT5A_13767		Uncharacterized protein		-2.3
	Miscellaneous
	AT5A_00500		HlyD family secretion protein				-2.6
	AT5A_01160		Methyltransferase				-2.4
	AT5A_02245		Uncharacterized protein		-2.3
	AT5A_03930		Biphenyl-2,3-diol 1,2-dioxygenase 3		-2.2
	AT5A_03975		Uncharacterized protein		-3
	AT5A_04490		Uncharacterized protein - Bac_DnaA_C		-2.3
	AT5A_04595		Uncharacterized protein		-3.4
	AT5A_04800		Periplasmic serine endoprotease DegP-like				-2.7
	AT5A_05780		Heavy metal-transporting ATPase		-3.7
	AT5A_07480		HlyD family secretion protein				-2.3
	AT5A_08270		Lipid A biosynthesis protein		-2.1
*	AT5A_09225		Octopine transport system permease protein occM		-2.1
	AT5A_09230		Uncharacterized protein		-3.2
	AT5A_09585		Acetyltransferase				-2.5
	AT5A_09870		Uncharacterized protein		-2.5
	AT5A_10542		Uncharacterized protein		-2.1
	AT5A_11782		Uncharacterized protein				-2.5
	AT5A_13837		Cyclic beta-1,2-glucan modification protein				-2.2
	AT5A_14212		Uncharacterized protein - delta-12 fatty acid conjugase				-2.1
	AT5A_15841		Methionine import ATP-binding protein MetN		-2.2
*	AT5A_16106		Protocatechuate 3,4-dioxygenase, alpha subunit				-2
	AT5A_16111		Protocatechuate 3,4-dioxygenase, beta subunit				-2.1
	AT5A_16681		Glycine/betaine ABC transporter substrate-binding protein		-2.2
	AT5A_18146		Nitrogen regulatory protein PII		-2.8
*	AT5A_19206		Polar amino acid ABC transporter inner membrane subunit		-2.2
	AT5A_19221		MmgE/PrpD family protein		-2
	AT5A_21106		Uncharacterized protein		-2.3
	AT5A_21486		Uncharacterized protein		-4.9
	AT5A_22411		Membrane protein		-3.7
	AT5A_22546		Sulfatase		-2
	AT5A_24105		Uncharacterized protein		-2
	AT5A_27146		Uncharacterized protein		-3.2
	Multi-drug efflux
	AT5A_00505		AcrB/AcrD/AcrF family protein				-2.5
	AT5A_07475		Acriflavin resistance protein				-2.3
	Nitrogen transport
*	AT5A_03300#		Nitrate transport ATP-binding protein nrtC		-2.1
	AT5A_03305		Nitrate transport permease nrtB		-2.2
	AT5A_03310		Nitrate transport protein nrtA		-2.7
	AT5A_18141		Ammonium transporter		-2.5
	Oxioreductase activity
	AT5A_08285		Aldehyde dehydrogenase				-2.5
	AT5A_11332		Thiol oxidoreductase				-2.6
	Phage proteins
	AT5A_03465		Uncharacterized protein (Fragment) - envelope glycoprotein, partial [Human immunodeficiency virus 1]		-3.8
	AT5A_09110		Uncharacterized protein - Putative addiction module antidote protein		-2.1
*	AT5A_14692		Phage head-tail adaptor		-2.2
	AT5A_14697		Uncharacterized protein		-4.6
	Queuosine biosynthesis, purine metabolism
*	AT5A_00855		7-carboxy-7-deazaguanine synthase		-2.6
	AT5A_00860		6-carboxy-5,6,7,8-tetrahydropterin synthase		-2.5
	AT5A_00865		7-cyano-7-deazaguanine synthase		-2.8
	Ribosomal proteins
	AT5A_02655		50S ribosomal protein L36		-2.3
	AT5A_06295		50S ribosomal protein L33		-2.5
	Replication
	AT5A_07875		Chromosome partitioning protein				-2.1
	AT5A_10135		Chromosome partitioning protein				-2.2
	Signal transduction
	AT5A_05965		Tyrosine/serine protein phosphatase		-2.6
	AT5A_09495		Two component sensor kinase		-2
	AT5A_10180		Metal dependent phosphohydrolase with a response regulator receiver protein		-2.2
	Sugar transport
*	AT5A_16716		Sugar ABC transporter substrate-binding protein				-2.1
	AT5A_16721		Xylose repressor				-2.3
	Sulfate transport
*	AT5A_01700		Sulfate/thiosulfate import ATP-binding protein CysA		-2.1
	AT5A_01705		Sulfate transport system permease		-2.1
	AT5A_05640		Sulfate permease		-2.1
	AT5A_10175		Uncharacterized protein - sulfate transporter/antisigma-factor antagonist		-2
	Transcription regulation
	AT5A_07275		TetR family transcriptional regulator		-2.4
	AT5A_21621		GntR family transcriptional regulator		-2.5
	Transport (general)
	AT5A_08835		Permease protein				-2.5
*	AT5A_09770		ABC transporter transmembrane protein				-2.6
	AT5A_09775#		ABC transporter transmembrane protein				-2.1
	AT5A_09780		ABC transporter nucleotide-binding protein/ATPase				-2
