# Supplementary material for: Introducing the ArsR-Regulated Arsenic Stimulon
Source: Front Microbiol. 2021 Mar 3;12:630562. doi: 10.3389/fmicb.2021.630562 (PMC7965956; doi:10.3389/fmicb.2021.630562)
Supplement: Supplementary file 7 [file Table_5.xlsx]

## Sheet: Suppl. Table 5
	Supplemental Table 5. Complete transcriptomic comparisons for the △arsR3 mutant expression compared to expression in the wild type ± As(III). Increased expression in the mutant compared to the wild type infers the gene is normally repressed by ArsR3. Conversely, decreased expression infers activation by ArsR3. Grey highlights indicate genes not influenced by the other arsR mutations and thus infe…
	Uniprot Identifier		Annotation		ΔarsR3 : WT
					Without As(III)		With As(III)
	Increased Expression (infers normally repressed by ArsR3)
	Arsenic resistance/metabolism
*	AT5A_25235		GCN5-related N-acetyltransferase (RAST: arsenate reductase)				5.6
	AT5A_25240		Protein-tyrosine-phosphatase (RAST: arsenate reductase)				5.5
	AT5A_25250		Uncharacterized protein				5.6
	AT5A_25560		Arsenite oxidase large subunit				2.1
	Biotin metabolism
*	AT5A_22476		BioD ATP-dependent dethiobiotin synthetase		2.4
	AT5A_22481		Adenosylmethionine--8-amino-7-oxononanoate transaminase		2.1
	Iron Metabolism
	AT5A_05990		Ferritin		2.3
	AT5A_15067		Cysteine desulfurase (Fe-S cluster biosynthesis)		2
	Miscellaneous
	AT5A_00565		Uncharacterized protein		2.2
	AT5A_06995		Uncharacterized protein: Copper(I)-binding protein				2
	AT5A_08615		Uncharacterized protein		3.1
	AT5A_09315		Uncharacterized protein - putative enzyme, biosynthesis of extracellular polysaccharides		3.1
	AT5A_09865		Aspartate-semialdehyde dehydrogenase		2.2
	AT5A_11162		Rubrerythrin domain-containing protein				4
	AT5A_11942		Uncharacterized protein - Photosynthetic reaction center (RC) complex, subunit H		2.3
	AT5A_13292		Nitrogen fixation protein				2.4
	AT5A_15087		Nitrogenase cofactor synthesis protein nifS		2.2
	AT5A_15287		Uncharacterized protein		2.1
	AT5A_16871		Uncharacterized protein: Superfamilies - Restriction endonuclease NaeI		2.8
	AT5A_17021		BON domain-containing protein		2.4
	AT5A_17041		ABC transporter ATPase				2.4
	AT5A_19131		Uncharacterized protein		2.4
	AT5A_19361		Transcriptional activator MtlR, AraC family protein		2
	AT5A_19736		Nodulin-related transmembrane protein				2.1
*	AT5A_20166		Uncharacterized protein - Query cover 69% - chromosome partition ATPase protein		11.4
	AT5A_20171		NUDIX Hydrolase		3.6
	AT5A_20176		Uncharacterized protein - Query cover 46% - Nodulation protein		5
	AT5A_20181		Glutamate Dehydrogenase		7.9
	AT5A_20186		Permease Protein		11.1
	AT5A_21661		Methyl-accepting chemotaxis serine transducer		2.2
	AT5A_22901		Cytochrome D ubiquinol oxidase subunit I				2
	AT5A_23251		Uncharacterized protein - Putative Holin-X, holin superfamily III (membrane transport)				2.1
	AT5A_23500		Monooxygenase, NtaA/SnaA/SoxA family protein		2.6
*	AT5A_24020		Uncharacterized protein		2
	AT5A_24030		Membrane Protein		2.5
	AT5A_24040		Putative unsaturated glucuronyl hydrolase		2.6
	AT5A_24060		Carbohydrate Binding Protein		2.3
	RNA polymerase binding
*	AT5A_20191		Nucleoside Diphosphate Kinase Regulator		11.3
	AT5A_20201		Nucleoside Diphosphate Kinase Regulator		4.5
	Sugar transport
*	AT5A_00215		Ribose ABC transporter substrate binding protein		2.6
	AT5A_00220		Ribose ABC transporter nucleotide binding protein/ATPase		2.1
*	AT5A_19366		Sugar ABC transporter periplasmic sugar-binding protein		5.9
	AT5A_19371		Sugar ABC transporter permease		4.7
	AT5A_19376		Multiple sugar transport system permease protein		3.5
*	AT5A_24025		Sugar ABC transporter substrate-binding protein		2.6
	AT5A_24035		Sugar ABC transporter nucleotide binding/ATPase protein		2.6
	AT5A_24045		Sugar ABC transporter permease		2.9
	AT5A_24050		Sugar ABC transporter permease		2.4
	AT5A_24055		Heparinase II/III family protein		2.6
	Decreased Expession (infers normally activated by ArsR3)
	Aromatic compound catabolism
*	AT5A_16106		Protocatechuate 3,4-dioxygenase, alpha subunit		-2.1
	AT5A_16111		Protocatechuate 3,4-dioxygenase, beta subunit		-2.2		-2.2
	Arsenic resistance/metabolism
	AT5A_25565		Arsenite Oxidase Small Subunit		-3.4
	Benzoate degradation
*	AT5A_16116		Gamma carboxymuconolactone decarboxylase		-4.9
	AT5A_16121		3-oxoadipate enol-lactonase		-5.9
	AT5A_16146		3-oxoadipate CoA-transferase subunit A		-2.2
	Chemotaxis/Motility
*	AT5A_10140		Chemotaxis response regulator protein-glutamate methylesterase				-3.2
	AT5A_10145		Chemotaxis protein methyltransferase				-2.9
	AT5A_10150		Chemotaxis protein				-2.8
	AT5A_10155		Methyl-accepting chemotaxis protein				-2.9
	AT5A_10160		Chemotaxis protein				-3
	AT5A_10165		Chemotaxis protein histidine kinase				-3.2
	AT5A_10170		Chemotaxis receiver protein				-3.2
	AT5A_12222		Methyl-accepting chemotaxis protein				-2
	AT5A_12367		Flagellin				-2
	AT5A_12862		Methyl-accepting chemotaxis protein A				-2.3
	AT5A_24110		Methyl-accepting chemotaxis protein				-2.6
	Copper tolerance
	AT5A_22416		Uncharacterized protein		-2.5
*	AT5A_22421		Copper tolerance protein		-2.8
	AT5A_22426		Multicopper oxidase		-2.5
	AT5A_22431		Copper tolerance protein		-2.2
	Iron Acquisition/Metabolism
*	AT5A_01140		Iron ABC transporter nucleotide binding/ATPase protein				-2.3
	AT5A_01145		Iron ABC transporter membrane spanning protein				-2.6
	AT5A_01150		Iron ABC transporter substrate binding protein				-3.7
	AT5A_01155		Iron ABC transporter substrate binding protein				-4.3
*	AT5A_09670		Iron-chelator utilization protein				-2.4
	AT5A_09690		Hemin import ATP-binding protein HmuV				-2.4
	AT5A_09695		Hemin ABC transporter transmembrane protein				-4.3
	AT5A_09700		Hemin ABC transporter substrate-binding protein				-4.3
	AT5A_09705		Antibiotic biosynthesis monooxygenase				-3.7
	AT5A_09710		Heme utilization protein				-3.2
	AT5A_09920		Heme oxygenase				-3.4
	AT5A_10110		Iron ABC transporter substrate-binding protein		-2.3
*	AT5A_10742		TonB protein				-4.8
	AT5A_10747		Uncharacterized protein				-4.2
	AT5A_10942		Iron ABC transporter substrate-binding protein				-2.1
	AT5A_11337		Iron-regulated protein				-3
*	AT5A_11917		Iron ABC transporter nucleotide-binding protein/ATPase				-2.5
	AT5A_11922		Iron ABC transporter substrate-binding protein				-2.8
	AT5A_16436		Ferrichrome ABC transporter				-2.1
	AT5A_16636#		Fe3+ siderophore ABC transporter permease				-2.3
*	AT5A_19861		Fec I like protein				-4.5
	AT5A_19866		FecR protein				-2.3
*	AT5A_22566		Ferrichrome ABC transporter substrate binding protein				-3.4
	AT5A_22571		Iron-hydroxamate transporter permease subunit				-3.1
	AT5A_22576		Ferrichrome ABC transporter nucleotide-binding protein/ATPase				-3.2
*	AT5A_23505		Iron ABC transporter, ATP binding protein				-2.7
	AT5A_23515		Iron ABC transporter permease				-2
	AT5A_23520		Iron ABC transporter periplasmic iron-binding protein				-2.3
	AT5A_23525		Siderophore-interacting protein				-4.4
	AT5A_23530		Uncharacterized protein - PP-binding (Phosphopantetheine attachment site)				-2.5
	AT5A_23545#		Non-ribosomal peptide synthetase module				-2.5
	AT5A_23550		Isochorismate synthase				-4.3
	AT5A_23555		Enterobactin synthase subunit E				-3.2
	AT5A_23560		2,3-dihydro-2,3-dihydroxybenzoate synthetase				-2.7
	Miscellaneous
	AT5A_00065		Uncharacterized protein				-2.2
*	AT5A_00855		7-carboxy-7-deazaguanine synthase				-2.1
	AT5A_00860		6-carboxy-5,6,7,8-tetrahydropterin synthase				-2.2
	AT5A_00865		7-cyano-7-deazaguanine synthase				-2.1
	AT5A_03370		Glycosyl transferase family protein				-2.7
	AT5A_03930		Biphenyl-2,3-diol 1,2-dioxygenase 3				-2.1
	AT5A_04000		Uncharacterized protein				-2.1
	AT5A_04595		Uncharacterized protein		-2.4
	AT5A_04650		Uncharacterized protein				-2
	AT5A_04715#		TP901-1 family phage major tail protein				-2.1
	AT5A_04800		Serine protease DO-like protease		-2.3
	AT5A_09230		Uncharacterized protein				-2.2
	AT5A_09320		Uncharacterized protein - DUF2325 family of hypothetical bacterial proteins has no known function				-3.6
	AT5A_09585		Acetyltransferase				-2.3
	AT5A_09685		Uncharacterized protein - YbaN (Uncharacterized membrane protein, DUF454 family)				-2.2
	AT5A_10180		Metal dependent phosphohydrolase with a response regulator receiver protein				-3.2
	AT5A_11057		Uncharacterized protein - DoxX function unknown				-4.5
	AT5A_12077		Bacteriophage repressor protein C1		-2.1		-2.1
	AT5A_12757		Metallo-beta-lactamase superfamily protein				-2.1
	AT5A_13902		Uncharacterized protein				-2.2
	AT5A_16151		3-oxoadipate CoA-transferase subunit B		-2.2
	AT5A_17466		Uncharacterized protein				-2
	AT5A_18076		Uncharacterized protein				-3.7
	AT5A_19221		MmgE/PrpD family protein				-2.1
	AT5A_21861		Uncharacterized protein				-2.1
	AT5A_22411		Membrane protein		-2
	AT5A_24115		Uncharacterized protein				-2.1
	Oxidoreductase Activity
	AT5A_01335		Putative flavin reductase				-2
	AT5A_08285		Aldehyde dehydrogenase				-2.5
	AT5A_11332		Thiol oxidoreductase				-2.4
	Transcriptional Regulation
	AT5A_04590		Transcriptional regulator, MerR family protein		-2.6
	AT5A_11937		AraC family transcriptional regulator				-2.3
	AT5A_16616		AraC family transcriptional regulator				-2.6
	AT5A_19351		RhrA transcriptional activator				-3.5
	Transporter Activity
	AT5A_05780		Heavy metal-transporting ATPase		-2.1
*	AT5A_09745		Putative tricarboxylic transport membrane protein		-2.4
	AT5A_09755		tctA Tripartite tricarboxylate transporter		-2.1
	AT5A_09765		ABC transporter substrate-binding protein				-2.4
	AT5A_09775#		ABC transporter transmembrane protein				-2
	AT5A_10175		Uncharacterized protein - sulfate transporter/antisigma-factor antagonist				-3.7
*	AT5A_10732		Biopolymer transport protein				-5
	AT5A_10737		Biopolymer transport protein				-4.2
	AT5A_13267		Uncharacterized protein - Nickel/cobalt transporter regulator (RcnB)				-2.7
	AT5A_16016		Branched amino acid ABC transporter substrate binding protein		-2.2
	AT5A_18141		Ammonium transporter		-2.2
	AT5A_18916		Maltose ABC transporter substrate-binding protein				-2
*	AT5A_19211		ABC transporter-like protein				-2.2
	AT5A_19216		Amino acid ABC transporter substrate-binding protein		-2
	Mixed Expression
	Iron Metabolism
	AT5A_08610		TonB-dependent heme receptor A		7.7		-3.7
	AT5A_23490		TonB-dependent siderophore receptor		5.5		-2.5
	AT5A_23535		Agrobactine synthetase subunit F		4.8		-2.2
