# Supplementary material for: Introducing the ArsR-Regulated Arsenic Stimulon
Source: Front Microbiol. 2021 Mar 3;12:630562. doi: 10.3389/fmicb.2021.630562 (PMC7965956; doi:10.3389/fmicb.2021.630562)
Supplement: Supplementary file 8 [file Table_6.xlsx]

## Sheet: Suppl. Table 6
	Supplemental Table 6. Complete transcriptomic comparisons for the △arsR4 mutant expression compared to expression in the wild type ± As(III). Increased expression in the mutant compared to the wild type infers the gene is normally repressed by ArsR4. Conversely, decreased expression infers activation by ArsR4. Grey highlights indicate a gene not influenced by the other arsR mutations and thus inf…
	Uniprot identifier		Annotation		ΔarsR4 : WT
					Without As(III)		With As(III)
	Increased expression (infers normally repressed by ArsR4)
	Amino acid biosynthesis/metabolism
	AT5A_18861		5-aminolevulinate synthase		2.5
	Arsenic resistance/metabolism
	AT5A_22246		Arsenite efflux pump protein		2.4
	Glycolate degredation
*	AT5A_26420		Glycolate oxidase iron-sulfur subunit		2.6
	AT5A_26425		GlcE Glycolate oxidase, subunit		2.5
	AT5A_26430		GlcD Glycolate oxidase subunit		2.6
	Iron acquisition
	AT5A_00040		Periplasmic chelated iron-binding protein				2.7
	AT5A_10100		FbpC Fe(3+) ions import ATP-binding protein		2
	Membrane protein
	AT5A_00100		Outer membrane protein		5.1
*	AT5A_16781		HlyD family secretion protein		2.9
	AT5A_16786		ABC transporter, nucleotide binding/ATPase protein		2.2
	Miscellaneous
	AT5A_04835		Carboxymuconolactone decarboxylase		2.4
	AT5A_05140		ZinT domain-containing protein				2.1
	AT5A_08590		Pseudoazurin		2.7
	AT5A_09375		Regulator of biofilm formation, Fnr family protein		4.1
	AT5A_12772		Alcohol dehydrogenase, zinc-containing		2.9
	AT5A_13577		Coproporphyrinogen-III oxidase		4.3
	AT5A_15287		Uncharacterized protein		6.7
	AT5A_17021		BON domain-containing protein		2.1
	AT5A_17041		ABC transporter ATPase		2.5
	AT5A_19261		Uncharacterized protein		2.5
*	AT5A_19301		Uncharacterized protein		2.4
	AT5A_19306		Pyridoxine oxidase		4
	AT5A_19731		OsmC family protein		4
	AT5A_19741		DUF302 domain-containing protein		3.6
*	AT5A_20166		Uncharacterized protein - Query cover 69% - chromosome partition ATPase protein		9.2
	AT5A_20176		Uncharacterized protein - Query cover 46% - Nodulation protein		4.5
	AT5A_20171		NUDIX Hydrolase		4
	AT5A_20181		Glutamate Dehydrogenase		6.7
	AT5A_20186		Permease Protein		9.5
*	AT5A_23251		Uncharacterized protein - Putative Holin-X, holin superfamily III (membrane transport)		2.3
	AT5A_23256		Uncharacterized protein - DUF883 Bacterial protein of unknown function		2.6
	AT5A_23261		Hypothetical protein		2.6
	AT5A_24040		Putative unsaturated glucuronyl hydrolase		2.1
	AT5A_24055		Heparinase II/III family protein		2.3
	AT5A_26415		Lipid A oxidase		2.1
	AT5A_27498		Mobilization protein C		2.3
	Pyruvate metabolism
	AT5A_11862		Acetyl-CoA hydrolase		2.7
	AT5A_19266		Acetate kinase		3.4
	Respiration
*	AT5A_13282		FixI Nitrogen fixation protein		2.7
	AT5A_13287		FixH Nitrogen fixation protein		3.4
	AT5A_13292		FixG Nitrogen fixation protein		4.4
	AT5A_13312		Cbb3-type cytochrome c oxidase subunit		2.8
	AT5A_13317		Cytochrome-c oxidase fixQ chain		3
	AT5A_13322		FixO Cytochrome-c oxidase chain		3.3
	AT5A_13327		Cbb3-type cytochrome c oxidase subunit I		4.1
	AT5A_19736		Nodulin-related transmembrane protein		4.5
*	AT5A_22901		Cytochrome D ubiquinol oxidase subunit I		2.6
	AT5A_22906		Cytochrome d ubiquinol oxidase, subunit II		2
	RNA polymerase binding
	AT5A_20191		Nucleoside Diphosphate Kinase Regulator		9.1
	AT5A_20201		Nucleoside Diphosphate Kinase Regulator		4
	Sugar transport
*	AT5A_19366		Sugar ABC Transporter Periplasmic Protein		5.1
	AT5A_19371		Sugar ABC Transporter Permease		4
	AT5A_19376		Multiple Sugar Transport System Permease		3
*	AT5A_24025		Sugar ABC transporter substrate-binding protein		2.2
	AT5A_24035		Sugar ABC transporter nucleotide binding/ATPase protein		2.2
	AT5A_24045		Sugar ABC transporter permease		2.1
	Transcription regulator
	AT5A_04055		Uncharacterized protein		2.2
	AT5A_19361		Transcriptional activator MtlR, AraC family protein		2.4
	Universal stress response
*	AT5A_04420		Universal stress protein		4
	AT5A_04425		DnaK suppressor protein		4
*	AT5A_19281		Universal Stress Protein UspA		3.2
	AT5A_19291		Hypothetical Protein		3.3
	AT5A_19296		Hypothetical Protein		3.3
	Decreased expression (Infers normally activated by ArsR4)
	Amino acid transport
	AT5A_19216		Amino acid ABC transporter substrate-binding protein		-2.1
	Arsenic resistance/metabolism
	AT5A_25565		Arsenite Oxidase Small Subunit		-3.6
*	AT5A_25685		ArsR2 family transcriptional regulator		-2
	β-lactam resistance
*	AT5A_00790		Uncharacterized protein		-3.3
	AT5A_00795		Uncharacterized protein		-2.6
	AT5A_02500		UlaG Uncharacterized protein: Multi-domain		-2.5
	AT5A_05015		Soluble lytic transglycosylase		-2
	AT5A_12757		Metallo-beta-lactamase superfamily protein		-3
	Chemotaxis
*	AT5A_10140		CheB Chemotaxis response regulator protein		-2
	AT5A_10160		Chemotaxis protein cheW				-2.4
	AT5A_10165		Chemotaxis protein histidine kinase				-2.5
	AT5A_10170		Chemotaxis receiver protein				-2.3
	Copper tolerance
	AT5A_05820		Uncharacterized protein		-2.5
*	AT5A_22416		Uncharacterized protein		-12.7
	AT5A_22421		Copper tolerance protein		-10.9
	AT5A_22426		Multicopper Oxidase		-4.9
	AT5A_22431		Copper tolerance protein		-3.5
	AT5A_22441		Uncharacterized protein		-2.6
	Miscellaneous
	AT5A_00855		7-carboxy-7-deazaguanine synthase		-2.1
	AT5A_02375		Uncharacterized protein		-3
	AT5A_03370		Glycosyl transferase family protein		-2.8
	AT5A_03930		Biphenyl-2,3-diol 1,2-dioxygenase 3		-3
*	AT5A_04310		Cytochrome C-556		-3
	AT5A_04315		Diheme cytochrome c-type		-2.6
	AT5A_04800		Serine protease DO-like protease		-2
	AT5A_07875		Chromosome partitioning protein				-2
	AT5A_08770		D-alanyl-D-alanine carboxypeptidase		-2.6
	AT5A_08840		Uncharacterized protein		-4.7
	AT5A_11057		Uncharacterized protein - DoxX function unknown		-8.8
	AT5A_18506		Uncharacterized protein - DUF1223 Protein of unknown function		-2.9
	AT5A_18521		ABC transporter permease		-2
	AT5A_21651		Uncharacterized protein		-3.4
	AT5A_22411		Membrane Protein		-6.4
	AT5A_22436		Uncharacterized protein		-3
	Sulfur Metabolism
	AT5A_10175		Uncharacterized protein - sulfate transporter/antisigma-factor antagonist				-2.5
	AT5A_22546		Sulfatase		-2
